# Supplementary material for: Enhancing performance measurement of public procurement processes through the application of procurement delay index
Source: Heliyon. 2024 Feb 6;10(4):e25672. doi: 10.1016/j.heliyon.2024.e25672 (PMC10877244; doi:10.1016/j.heliyon.2024.e25672)
Supplement: Multimedia component 1 [file mmc1.xlsx]

## Sheet: KPC
	KEY PERFORMANCE CRITERIA (KPC)	National Legal Framework	Key Objective	Evidence	Proof of Evidence	Total Rating	Area of Improvement	Level of Priority	Deadline
	MANAGEMENT SYSTEMS
	1A - Leadership
	1A1 - Procurement Entity responds to the required training advice to develop sustainable training strategy and capacity to manage their procurement operations	Act 663 as amended Part 1 Section 3 (j) & (k)	Capacity Development Strategy	- Staff Training Programme - Training Unit/Providers Evaluation Report	Entity has a training programme (3) Entity Implements training programme(4) Entity Evaluates training programme(2)
	1A2 Procurement Entity appreciates the Sustainable Public Procurement (SPP) policy and management is committed to it.	Act 663 as amended Part 1 Section 2	Increased awareness of SPP policy	SPP Policy Availability	• Entity has priority statements on SPP policy (2) • Entity has clear SPP policy initiatives (4) -Entity sets SPP policy initiatives targets (3)
	1A3 • Procurement Entity develops sustainability strategy in line with sector priorities with resources allocated to them.	Act 663 as amended Part 1 Section 2	Management infusion of sustainability principles in sector priorities or goals	Availability of Sustainability Strategy	- Copies of sustainability strategy (4) - Entity has dedicated sustainability function and resources (5)
	1A4 - Management implementation of procurement reforms based on Internal Audit reports suggesting improvement	Internal Audit Agency Act Section 16	Management Compliance & Performance Improvement	- Internal Audit Report - Institutional organogramme - Internal Audit procedures	· Copies of Internal Auditor's report(s) (4) • Audit Committee Report (5)
	1A5 Management complies with PPA Assessment reports and suggested improvement	PPA Annual Assessment Report	Management initiation of procurement reforms based on PPA Assessment reports	PPA Assessment Report	Has the PPA conducted its Annual Assessment Exercise at the Entity? (YES/NO) Copy of the PPA Assessment Report (4) Copy of Implementation Plan on Recommendations of the PPA Assessment Report (5)
	1A6 - Procurement Entity keeps records for all phases of procurement activities	Act 663 as amended Part 3 Sections 27 & 28	Good record keeping	Project Files (current/archived)	1. Entity has separate files for every transactions (3) 2. Entity keeps records in accordance with Section 28 of the Public Procurement Act 2003 (Act 663) as amended (2) 3. Ease of retrieving information from files(4)
	1B - Human Resources
	1B1 - Procurement Entity ensures that Procurement staff have the required professional procurement qualification and/or competence for the intended role	Act 663 as amended Part 3 Section 19	Professional Procurement Qualification / Competence	- Skills and Competence in Procurement - Professional Procurement Qualification or equivalent	1. Entity has a functional Procurement Unit (5), 2. Entity has a minimum of one qualified Procurement Professional (2) 3. CIPS qualification/ Allied Professional (2)
	1B2 - Procurement Entity ensures a clear career progression for Procurement staff		Motivation and systematic career progression of procurement staff	Institutional Organogramme Procurement Unit Organogramme	Copies of Institutional Organogramme (2) Copies of Procurement Unit Organogramme (5) Copies of promotion letters issued within the past five years (2)
	1B3 - Procurement Entity implements programmes to enhance and inform private sector participation in public procurement.	Act 663 as amended Part 1 Section 3(t)	Continuous improvement in procurement capacity of private sector	Frequency of Programme & Programme Documents Reports on training programmes	IS PROGRAMME FOR PRIVATE SECTOR ENHANCEMENT IN PLACE (YES / NO) Copies of attendance sheet or records of private sector training programme (4) Copies of training modules or materials for private sector training programme (2) Entity undertakes such activties frequently (3)
	1B4.Entity builds capacity of staff in Sustainability or Sustainable Public Procurement (SPP) issues.	Act 663 as amended Part 1 Section 3(j) & (k)	Development of capacity in Sustainability concepts to support the SPP drive	Staff sponsorship policy on certified SPP training	• Certificate of Trained personnel (3) • Details of Institution (2) • Duration of Training (4)
	1B5 - Procurement Entity has Internal Auditors trained in procurement processes to assist in monitoring compliance	Internal Audit Agency Act Section 18 & 19	Internal Auditors Trained in Procurement processes and the Standardized Procurement Audit Framework (SPAF)	Regular Procurement Training Programmes for Internal Audit Staff	Internal Audit unit in Place ( 4) Internal Auditor has been trained in the use of the Standardized Procurement Audit Framework (5)
	1B6 - Procurement Entity has a standard procedure to evaluate performance of procurement staff and address capacity development issues	Act 663 as amended Section 3 (j) & (k)	Staff Performance Evaluation	Existence of Standard Job Evaluation Procedures and Staff Appraisal Reports Staff job descriptions	Entity has general standard staff appraisal system (3) Entity has specific appraisal system for procurement staff (2) Copies of procurement staff annual work plan (2) Copies of appraisal reports available (2)
	Monitoring & Control Systems
	1C
	1C1 - Procurement Entity sets payment periods taking cognisance of the payment procedures of the Ministry of Finanace	Public Financial Management Act 2016 (Act 921) and Public Financial Management Regulations 2019 (LI 2378) Regulations 78 - 84	Effective Payment Systems	Review invoices in line with contract payment terms Interest paid on delayed payments Quarterly Cash Plans related to Contract	1 Commencement certificate/warrant from Ministry of Finance (3) 2. Review of invoices in line with contract payment terms (2). Records of Payments made on time as stipulated in Contract Documents (2) 4. Copies of Quarterly Cashflow plans related to contracts (2)
	1C2 - Procurement Entity ensures that all contracts are captured in the approved budget and compared with actual contract sum	Public Financial Management Act 2016 (Act 921) Sections 25 & 50	Effective Contract Cashflow Management Systems	Commencement Certificate Cash Plan and Cash Ceiling Commitment Control Register	All procurement transactions captured from approved budget (3) • Actuals Captured on Procurement Plan (3) Copies of variance analysis done to compare actuals with bugdeted cost(3)
	1C3 Procurement Entity monitors the effective application of SPP in tender procedures and contract administration	Act 663 as amended Part 1 Section 2	Procurement Entity monitors the effective application of SPP in tender procedures and contract administration	Tender and Contract documents	• Product Specifications address sustainability criteria (3) • Sustainability criteria used in the selection and evaluation process (3) • Performance clauses on sustainability in contract (3)
	1C4 - Procurement Entity has defined methods of contract administration responsibilities which include inspection and acceptance procedures and methods to review and issue contract amendments in a timely manner	Act 663 as amended Part 2 Section 14 (3) & 20B	Contract Administration & Quality Control Mechanism	Check approval of Relevant approving Authorities, Contract Management Proceedings as outlined in conditions of contract - Review and amendments	Contract document clearly indicates contract management procedures with clear cut responsibilities for review & amendments (6) Approvals by relevant approving Authorities (3)
	Ethics and Compliance with Regulatory Framework
	1D
	1D1 - Procurement Entity complies with the applicable regulations of the Public Procurement Act	Act 663 as amended Part 9 Section 97	Application of regulations	Formats and other relevant regulatory documentation on public procurement; Regulatory compliance review report(s)	Appropriate methods used for appropriate thresholds in Procurement Plan (3) Evidence of using methods as stated in Plan (2) Evidence of non-responsive tenderers based on regulatory requirements (2) Evidence of regulatory compliance review conducted (2)
	1D2 Procurement entity uses the Standard Tender Documents and includes SPP criteria in tender documents.	Act 663 as amended SIXTH SCHEDULE	Procurement Entity uses the Standard Tender Documents and applies SPP criteria as appropriate	Tender Documents with adopted SPP criteria	• Use of Standard Tender Documents (2) • Evidence of use of SPP Criteria in tender documents(3) Evidence of tender evaluation using SPP criteria (4)
	1D3 - Procurement Entity applies appropriate procurement methods	Act 663 as amended Section 3 (c) & (n), 21 & FIFTH SCHEDULE	Knowledge of Procurement Methods	Procurement Plans, Copies of advertisements for tenders, copies of Letters of Invitation	Evidence of right methods used in procurement plan (4) Copies of advertisements/ Letters of invitation corresponds with methods (5)
	1D4 - Procurement Entity seeks approval from the Public Procurement Authority for the use of Restricted Tendering and Single Source procurement methods	Act 663 as amended Part 3 Section 21, Part 4 Sections 38 & 40	Appropriate use of Restricted Tendering and Single Source procurement methods	Evidence of approval from the Public Procurement Authority	Has Entity Undertaken Single Source or Restricted Tendering? (Yes/No) Evidence of Restricted Tendering and Single Source Method captured in the plan (4) Evidence of approval letters of Single Source and Restricted Tendering from PPA(5)
	1D5 - Procurement Entity ensures that Entity Tender Committees performs their functions as set out in Act 663 as amended.	Act 663 as amended Part 2 Section 20	Effectiveness of the role or function required to be performed by Entity Tender Committees (ETC) as set out in Act 663 as amended	Minutes of ETC meetings Reports and recommendations of ETC	• Time table for ETC meetings (1) • Evidence of recommendations conforming with the evaluation report (4) Minutes of ETC meetings (3) • Evidence of evaluation report duly signed by evaluation panel members (1)
	1D6 - Procurement Entity ensures the inclusion of anticorruption provisions regarding conflict of interest, unethical behaviour, etc. in tender and contract documents	Act 663 as amended Part 9 Section 92 & 93	Anticorruption Measures Enforced	Copy of Code of Conduct for the Public Service and other anti-corruption documentation issued for use within the Public Service	Use of Standard Tender Documents issued by PPA (3) Contract Data Sheets with specific anti- corruption provisions (3) Tender Data Sheets with specific anti-corruption provisions (3)
	Complaints, Appeals and Dispute Mechanism
	1E
	1E1 - Procurement Entity handles complaints relating to procurements appropriately	Act 663 as amended Part 7	Fair and Transparent Complaint and Remedy procedures	- list of complaints received - Complaints and Appeal Procedure - Records of complaints and subsequent resolution sent to all parties, - Minutes of meetings, reports etc.	HAS ANY COMPLAINTS BEEN RECEIVED? (YES/NO) Appeals procedures in place (3) List of complaints received (1) Evidence of records of complaints & subsequent resolutions sent to all parties (3) Minutes/reports of meetings (2)
	1E2 - Procurement Entity has the capacity to handle lodged complaints and enforce decisions in a fair, efficient and transparent manner	Act 663 as amended Part 7 Sections 79, 81 (5); Part 9 Section 95	Management Capacity to handle complaints	-Modalities to handle Complaints lodged in a timely manner - Modalities to communicate decisions to Complainant	Guidelines on how to handle Complaints lodged in a timely manner (5) Guidelines on how to cummunicate decisions taken to resolve complaints/appeals (4)
	1E3 - Procurement Entity makes public the decisions on complaints	Act 663 as amended Part 7 Sections 81 & 95	Scrutiny by general public	Modalities on how to disseminate decisions on resolved complaints	Format for reporting on decisions especially to concerned parties (5) • Format for advertising decsions publicly on Entity’s Notice Boards, PPA’s website etc (4)
	1E4 - Dispute resolution procedures exists and provide for an efficient and fair process to resolve disagreements amicably as well as to enforce the outcomes	Act 663 as amended Part 7, Section 3(q)	Dispute Resolution Mechanism	- Dispute Resolution framework - Clauses in Contract Documents - Dispute resolution file	HAVE THERE BEEN DISPUTES RELATING TO CONTRACT ADMINISTRATION? (YES/NO) Dispute Resolution Framework exist (4) Clauses in contract documents are clear on disputes resolution (3) Diputes resolution file available (2)
	INFORMATION & COMMUNICATION
	Information
	2A
	2A1 - Procurement Entity makes use of available systems for timely dissemination of procurement information	Act 663 as amended Part 1 Section 3, Part 5 Sections 45(2), 47 (I)	Effectiveness in publication of procurement information	- Publication of advertisements - Tender and Contract award notices - Database of PPA, - Use of PPA's Website, etc	Use of PPA's Procurement Bulletin & Website (3) Use of newspaper advertisements / Letters of Price Quotation (4) Use of Internal Notice Boards (2)
	Marketplace
	2B
	2B1 - Procurement Entity engages in frequent interactions with the Private Sector to improve their competitiveness and responsiveness and to promote sustainable products, works and service.	Act 663 as amended Part 1 Section 3(p), (t)	Knowledge of Marketplace	'- Programmes for interactions - training/workshops/seminars for private sector - records of interactions - Criteria for sourcing for potential suppliers -Response from potential Tenderers to invitation to tender - Databases of registered consultants, contractors and suppliers on past and current performance	- Copies of attendance sheets or minutes of interactions with stakeholders (2) - Internal Database for : Suppliers/Contractors/Consultants (2) - Use of Supplier Database on PPA website (2) Copies of materials price lists or services cost or historical costs of works (3)
	Data Management
	2C
	2C1 - Procurement Entity has a mechanism to ensure data quality, reliability and validity.	Act 663 as amended Part 1 Section 3(p), (t)	Promotion of data quality	Availability of data quality policy Availability of data quality check procedure	Evidence of random data quality checks (4) Copies of verified and validated data (5)
	2C2 - Procurement Entity has a system to collect data related to performance of Consultants/Contractors/Suppliers and uses it to improve their performance.	Act 663 as amended Part 2 Section 28	Performance Data Collection System	- Data Recording System - procurement Monitoring Report - Project Files	Evidence of data collection system in place (1) Evidence of using data to do analysis to assess performance (2) Evidence of reporting on performance (3) Evidence of discussions of performance with Consultants/Contractors/Suppliers (3)
	PROCUREMENT PROCESS
	Procurement Planning
	3A
	3A1 - Well defined Procurement Plan linked to the budget formulation process based on multi-year framework	Act 663 as amended Part 2 Section 21	MTEF Link to Procurement Plan	- Budget Document (Medium Term Expenditure Framework MTEF) - Procurement Plan	Copy of Annual Budget (4) - • Procurement Plan posted on PPA's Website (5)
	3A2 - Total value of planned packages against total value of executed packages in the Procurement Plan for the year	Act 663 as amended Part 2 Section 21	To ascertain the degree of adherence to the procurement plan.	Procurement plan Project files and records	Total number of procurement packages in the Procurement Plan for the year (2) Total number of actual packages executed as planned (3) Total value of procurement packages in the Procurement Plan for the year (2) Total value of actual packages executed as planned (2)
	Notice
	3B
	3B1 - Publication of notices are mandatory and publicly advertised in a timely manner according to respective procurement methods and thresholds, where applicable	Act 663 as amended Part 5 Sections 45, 46, 47, 48 (2)(e) 53 (1)(b), Part 6 Sections 66, 70(1) 73 (2)	Mandatory and Timely Publication of Notices	- Publication of Notices in Procurement Bulletin - Advertisements in Newspapers of wide national and or international circulation - Advertisement on PPA's website	HAS ENTITY USED NCT/ICT BEFORE? (YES/NO) Copies of Advertisements (3) Advertisements according to Procurement Plan (3) Advertisements posted on PPA’s website (3)
	Preparation of Tender Documents
	3C
	3C1 - Tender documents contain clear scope of work/services, neutral technical specifications and conditions (e.g. eligibility, evaluation criteria, etc.) to enable Tenderers to respond adequately	Act 663 as amended Part 2 Section 33, Part 5 Sections 50, 68	Clear & Objective Tender Documents	- Tender Documents - Specifications (with no reference to a particular brand names, trademarks, etc.) - Terms of Reference	Tender documents/Terms of reference based on PPA’s Standard Tender Documents (4) Technical Specifications do not include brand names, trademarks, etc (5)
	Invitation to Tender
	3D
	3D1 - Fair, transparent and non-discriminatory rules apply for the selection of Tenderers	Act 663 as amended Part 3, 5 & 6	Fair and Transparent selection criteria applied for qualification	Sample of tender documents - Prequalification dossiers - Requests for quotations/proposals - Invitation to Tender - etc.	• Subject Matter of Invitation to Tender conforms with contents of sample Invitations in the appropriate Standard Tender Document or Request for Proposal (9)
	3D2 - Procurement Entity ensures that Tender Specifications contain sustainability criteria		Promotion of sustainable purchases	Specification documents	• Specifications conform to the appropriate standards/label (4) • Specification clearly outlining sustainability requirements in the tender document (5)
	3D3 - Appropriate Margins of Preference are used in accordance with the Guidelines on Margins of Preference	Act 663 as amended Part 5 Section 60	Use of Margins of Preference	- Copy of Guidelines on Margins of Preference - Clauses on application of Margins of Preference in Tender Documents, Tender Evaluation Report	Does Entity use Margin of Preference ( yes / no) Copy of Guidelines for Margin of Preference (2) Use of Margin of Preference in tender documents (2) Check Evaluation Reports for the use of Margins of Preference (5)
	Submission of Tender
	3E
	3E1 - Procurement Entity ensures consistency in the quality of tenders submitted at the Entity.	Act 663 as amended Part 3, 4, 5 & 6	Ensuring of Consistency & Quality of Tender submission	- Clarity of tendering instructions - Appropriate tendering documents.	Evidence of Invitation and Submission Dates (1) Evidence of Time of Tender Closing (1) Evidence of Venue of Tender Opening (1) Evidence of Contact Address of Entity (1) Evidence of use of Appropriate Tender Documents (5)
	Tender Opening
	3F
	3F1 - Procurement Entity opens tenders at the same time as the deadline for the receipt of tenders	Act 663 as amended Part 5 Section 56	Tender Preparation Lead-time adherence	'- Minutes of tender opening process. - time for tender preparation	Specific Dates for Tender Opening - 4 Times for Tender Openings -3 Minutes of Tender Opening -2
	3F2 - Opening of tenders is conducted publicly according to defined procedures specified in the tender documents	Act 663 as amended Part 5 Section 56, Part 6 Section 73 (4) & (5)	Promotion of Transparent Public Tender Opening Process	- Advertisements or invitation letters. - tender Documents - Signed Attendance Sheet for tender opening - Signed pages of tender documents - Signed minutes of tender openings	Evidence of Advertisements/Invitation Letters (3) Signed pages of Tender Documents (2) Signed Minutes of Tender Openings (2) Signed Attendance sheet for Tender Opening (2)
	3F3 - Tenders received are registered, securely stored and kept confidential throughout the tendering process	Act 663 as amended Part 5 Section 53	Ensure Security & Confidentiality of Tenders	Secured Tender Box with evidence of responsibility - record of tender submissions	Secured tender box in place (5) Signed Record sheets for submission of tenders (4)
	3F4 - Procurement Entity keeps records of tender opening proceedures	Act 663 Part 3 Section 28, Part 5 Section 56	Records of Tender Openings	- Records of procurement process - Tender registers - Minutes of tender openings	Tender opening Register for all tenders (4) Minutes of Tender Opening (5)
	Tender Evaluation
	3G
	3G1 - Procurement Entity uses only the pre-disclosed criteria and clear methodology in Tender documents for evaluation	Act 663 Part 3 Section 24, 28 (1), Part 5 Section 59, Part 6 Sections 69, 74	Ensure Objective Evaluation Criteria	Evaluation Criteria and Report consistent with provisions in Tender Documents	Entity uses the PPA Standard Evaluation Report Format/Template (4) Evaluation report consistent with pre-disclosed Tendering requirements (5)
	Contract Award
	3H
	3H1 - All Tenderers are informed in a timely manner of tender results and contract award	Act 663 Part 3 Section 31, Part 5 Section 65 (9)	Mandatory and Timely Publication of tender results	Notices/Notification of Procurement Contract Awards to all Tenderers, General Public	Notification of Contract Award (3) Publication of Contract Awards (3) Copies of Letters to Unsuccessful Tenderers (3)
	CONTRACT MANAGEMENT
	Planning & Mobilisation
	4A
	4A1 - Procurement Entity makes advance Payments on submission of acceptable guarantees	Public Financial Management Act 2016 (Act 921) and Public Financial Management Regulations 2019 (LI 2378) Regulations 78 - 84	Compliance with Advance Mobilisation Payment	- Advance Payment Certificate - Copy of advance payment guarantee	HAS ENTITY MADE AN ADVANCE PAYMENT? (YES/NO) Advance Payment Certificate (5) Copy of Advance Payment Guarantee (4)
	4A2 - Entity has guidelines for administration of contracts.	Act 663 as amended Part 2 Section 14 (3)	Ensuring effective contract implementation	existence of contract administration and quality control guidelines at the Entity	HAS THE ENTITY APPOINTED A CONTRACT ADMINISTRATOR? (YES/NO) Guidelines clearly indicate contract management proceedings with clear cut responsibilities for Contract Administrator (5) Expectations for each stage or milestone are clearly spelt out (2) Approval procedures and decision-making structures are available (2)
	4A3 - Outcomes and Milestones of contracts are clearly defined and reviewed	Act 663 as amended Section 14 (3)	Definition of Project outcomes and milestones	Project/Work Plan	• Delivery Schedule/Contract or Project Work Plan (9)
	Implementation
	4B
	4B1 - Effective problem-solving and contract amendment systems in place.		Ensuring effectiveness in Problem-solving and Contract Amendment	- Minutes of Project Team Meetings	Project Monitoring / Progress Reports (6) Frequency of project or project team meeting (3)
	Supervision
	4C
	4C1 - Project outcomes are achieved in a timely manner as planned and within budget		Ensure Timely delivery of Project outcomes	Project delivery reports	Project Delivery Reports (3) Compare Project delivery reports with Project Work Plan (2) Evidence of project completing on time (4)
	4C2 Procurement Entity ensures key social and environmental impacts are dressed on projects .		To ensure effective monitoring of sustainability impacts	Availability of Environmental Impact Statements on projects Availability of Social Impact Assessment Plan on Projects	• Evidence of EPA Certification (3) • Evidence of other regulatory Certification on social impact of projects (3) Evidence of EPA and other relevant regulatory bodies' monitoring reports (3)
	4C3 - Project implementation is undertaken with the active participation of suppliers, contractors and consultants		Enure effective project or contract implementation	Progress Report from suppliers, contractors and consultants	Minutes of Project or Contract Implementation meeting with stakeholders (6) Frequency of meetings with project or contract stakeholders during implementation (3)
	4C4 Procurement entity ensures that there are effective contract risk management schemes or mechanisms.		Identify all potential risks related to the contract	Availability of risk management plans on projects or contracts	• Evidence of risk register and matrix (2) • Evidence of risk assessment on projects or contracts (2) • Evidence of risk mitigation or response measures on projects or contracts (2) • Resolve disputes amicably (3)
	4C5 Procurement Entity ensures a fair and appropriate contract closure.		Ensure effective project or contract closure	Project or contract closure plan	Copy of contract or project closure checklist (3) Copy of contract or project closure letters/certificates (6)
	Inspection
	4D
	4D1 - Physical verification of delivered goods, inspection of the works or review of services is undertaken in compliance with the contract provisions.		Physical verification of goods and inspection of completed works	Field and/or spot-check Reports - Stores Recipt Voucher - Handing Over Certificates - Completion/Delivery Reports	Copy of Handing Over Certificates (2) Completion / Delivery Reports (2) Evidence of final inspection of project or contract deliverables by stakeholders (2) Evidence of acceptance of final project or contract deliverables by Procurement Entity (3)
	Inventory Control and Disposal
	4E
	4E1 - Goods/materials are stored and issued in accordance with stock control policy		Enure adherence to Stock Control Policy	Stock Control Record Systems	Evidence and Use of Stores Receipt Advice (SRA) (2) Evidence and use of Stores Ledger Book (2) Records of Tally Cards (2) Evidence of Requistion and Issue Voucher (2) Return to Store Voucher (1)
	4E2 - Procurement Entity ensures that Suppliers have sustainable solutions for the disposal of goods and equipment		Ensure compliance with sustainabe disposal solutions by suppliers	Goods and equipment disposal conditions and clauses	• Contract contains Binding Disposal Condition (2) • Contract is properly signed by both parties (1) Report or certified document of appropriate goods or equipment disposal by suppliers (3) Evidence of recycled goods or refurbished equipment by suppliers (3)
	4E3 Procurement entity ensures an effective sustainability performance reporting system.		To demonstrate results of sustainability initiatives	Sustainability performance report	• Clear SPP Targets are contained in the sustainability performance report (2) Contract contains effective monitoring clauses (2) • Key Performance Indicators (KPI) used to check sustainability targets are clear, monitored and documented for Review (3) • Evidence of reported deviations and how it was addressed (2)
	4E4 - Disposal of goods and equipment made in accordance with provisions of PPA guidelines.	Act 663 as amended Part 8 Section 83	Effective Store Disposal Procedures	Report from Board Survey Records of Disposal of items	HAS ENTITY ENGAGED IN DISPOSAL OF ITEMS? (YES/NO) Membership of the Board of Survey (3) Minutes of Board of Survey Meetings (3) Record of Disposed Items (3)
	Reporting
	4F
	4F1 - Effective monitoring and evaluation of contracts in place	Act 663 as amended Part 3 Section 28	Regular report on Project Implementation	Progress and/or Periodic Reports	Evidence of Report for contract monitoring and evaluation (9)
